# Supplementary material for: Borate-catalysed direct amidation reactions of coordinating substrates
Source: Chem Sci. 2025 Feb 4;16(11):4718–24. doi: 10.1039/d4sc07744j (PMC11831689; doi:10.1039/d4sc07744j)
Supplement: SC-016-D4SC07744J-s002 [file SC-016-D4SC07744J-s002.cif]

# Supplementary Information (SI) for Chemical Science.
# This journal is © The Royal Society of Chemistry 2025

####################################################################### 
# 
# This file contains crystal structure data downloaded from the 
# Cambridge Structural Database (CSD) hosted by the Cambridge 
# Crystallographic Data Centre (CCDC).
# 
# Full information about CCDC data access policies and citation 
# guidelines are available at http://www.ccdc.cam.ac.uk/access/V1 
# 
# Audit and citation data items may have been added by the CCDC. 
# Please retain this information to preserve the provenance of 
# this file and to allow appropriate attribution of the data. 
# 
#######################################################################

data_1
_database_code_depnum_ccdc_archive 'CCDC 2391496'
loop_
_audit_author_name
_audit_author_address
'Dejan-Kresimir Bucar'
;University College London
United Kingdom
;
_audit_update_record             
;
2024-10-16 deposited with the CCDC.	2025-02-04 downloaded from the CCDC.
;

_audit_creation_method           SHELXL-2019/3
_shelx_SHELXL_version_number     2019/3
_chemical_formula_moiety         'C23 H21 B3 N2 O3'
_chemical_formula_sum            'C23 H21 B3 N2 O3'
_chemical_formula_weight         405.85

loop_
_atom_type_symbol
_atom_type_description
_atom_type_scat_dispersion_real
_atom_type_scat_dispersion_imag
_atom_type_scat_source
C C 0.0181 0.0091 'International Tables Vol C Tables 4.2.6.8 and 6.1.1.4'
H H 0.0000 0.0000 'International Tables Vol C Tables 4.2.6.8 and 6.1.1.4'
B B 0.0090 0.0039 'International Tables Vol C Tables 4.2.6.8 and 6.1.1.4'
N N 0.0311 0.0180 'International Tables Vol C Tables 4.2.6.8 and 6.1.1.4'
O O 0.0492 0.0322 'International Tables Vol C Tables 4.2.6.8 and 6.1.1.4'

_space_group_crystal_system      orthorhombic
_space_group_IT_number           61
_space_group_name_H-M_alt        'P b c a'
_space_group_name_Hall           '-P 2ac 2ab'

_shelx_space_group_comment       
;
The symmetry employed for this shelxl refinement is uniquely defined
by the following loop, which should always be used as a source of
symmetry information in preference to the above space-group names.
They are only intended as comments.
;

loop_
_space_group_symop_operation_xyz
'x, y, z'
'-x+1/2, -y, z+1/2'
'-x, y+1/2, -z+1/2'
'x+1/2, -y+1/2, -z'
'-x, -y, -z'
'x-1/2, y, -z-1/2'
'x, -y-1/2, z-1/2'
'-x-1/2, y-1/2, z'

_cell_length_a                   6.81856(4)
_cell_length_b                   18.79523(11)
_cell_length_c                   32.85532(19)
_cell_angle_alpha                90
_cell_angle_beta                 90
_cell_angle_gamma                90
_cell_volume                     4210.62(4)
_cell_formula_units_Z            8
_cell_measurement_temperature    150.0(1)
_cell_measurement_reflns_used    63787
_cell_measurement_theta_min      4.6840
_cell_measurement_theta_max      77.8260

_exptl_crystal_description       prism
_exptl_crystal_colour            colourless
_exptl_crystal_density_diffrn    1.280
_exptl_crystal_F_000             1696
_exptl_crystal_size_max          0.23
_exptl_crystal_size_mid          0.12
_exptl_crystal_size_min          0.04
loop_
_exptl_crystal_face_index_h
_exptl_crystal_face_index_k
_exptl_crystal_face_index_l
_exptl_crystal_face_perp_dist
0 -12 -2 0.0619
0 12 2 0.0534
-4 0 12 0.0988
4 0 -12 0.0846
0 0 -21 0.0137
0 0 21 0.0261
-4 1 -8 0.1054
3 -1 14 0.0882
0 -5 -20 0.0298
-4 -4 -7 0.1118
0 -9 14 0.0565

_exptl_absorpt_coefficient_mu    0.657
_exptl_absorpt_correction_T_min  0.883
_exptl_absorpt_correction_T_max  0.975
_exptl_absorpt_correction_type   analytical
_exptl_absorpt_process_details   
;
CrysAlisPro 1.171.43.136a (Rigaku Oxford Diffraction, 2024)
Analytical numeric absorption correction using a multifaceted crystal
model based on expressions derived by R.C. Clark & J.S. Reid.
(Clark, R. C. & Reid, J. S. (1995). Acta Cryst. A51, 887-897)
Empirical absorption correction using spherical harmonics,
implemented in SCALE3 ABSPACK scaling algorithm.
;

_diffrn_ambient_temperature      150.0(1)
_diffrn_ambient_environment      N~2~
_diffrn_source                   'micro-focus sealed X-ray tube'
_diffrn_source_type              'SuperNova (Cu) X-ray Source'
_diffrn_radiation_probe          x-ray
_diffrn_radiation_type           'Cu K\a'
_diffrn_radiation_wavelength     1.54184
_diffrn_radiation_monochromator  mirror
_diffrn_measurement_device       'four-circle diffractometer'
_diffrn_measurement_device_type  
'SuperNova, Dual, Cu at home/near, HyPix-Arc 100'
_diffrn_detector                 'Hybrid Pixel Array Detector'
_diffrn_detector_type            'HyPix-Arc 100'
_diffrn_reflns_number            94888
_diffrn_reflns_av_unetI/netI     0.0114
_diffrn_reflns_av_R_equivalents  0.0349
_diffrn_reflns_limit_h_min       -8
_diffrn_reflns_limit_h_max       8
_diffrn_reflns_limit_k_min       -22
_diffrn_reflns_limit_k_max       22
_diffrn_reflns_limit_l_min       -39
_diffrn_reflns_limit_l_max       39
_diffrn_reflns_theta_min         4.705
_diffrn_reflns_theta_max         66.590
_diffrn_reflns_theta_full        66.590
_diffrn_measured_fraction_theta_max 1.000
_diffrn_measured_fraction_theta_full 1.000
_diffrn_reflns_Laue_measured_fraction_max 1.000
_diffrn_reflns_Laue_measured_fraction_full 1.000
_diffrn_reflns_point_group_measured_fraction_max 1.000
_diffrn_reflns_point_group_measured_fraction_full 1.000
_reflns_number_total             3713
_reflns_number_gt                3408
_reflns_threshold_expression     'I > 2\s(I)'
_reflns_Friedel_coverage         0.000
_reflns_Friedel_fraction_max     .
_reflns_Friedel_fraction_full    .

_reflns_special_details          
;
 Reflections were merged by SHELXL according to the crystal
 class for the calculation of statistics and refinement.
 
 _reflns_Friedel_fraction is defined as the number of unique
 Friedel pairs measured divided by the number that would be
 possible theoretically, ignoring centric projections and
 systematic absences.
;

_computing_data_collection       'CrysAlisPro 1.171.42.60a (Rigaku OD, 2022)'
_computing_cell_refinement       'CrysAlisPro 1.171.42.60a (Rigaku OD, 2022)'
_computing_data_reduction        'CrysAlisPro 1.171.42.60a (Rigaku OD, 2022)'
_computing_structure_solution    'SHELXT (Sheldrick, 2015)'
_computing_structure_refinement  'SHELXL-2018/3 (Sheldrick, 2018)'
_refine_special_details          ?
_refine_ls_structure_factor_coef Fsqd
_refine_ls_matrix_type           full
_refine_ls_weighting_scheme      calc
_refine_ls_weighting_details     
'w=1/[\s^2^(Fo^2^)+(0.0443P)^2^+0.9773P] where P=(Fo^2^+2Fc^2^)/3'
_atom_sites_solution_primary     ?
_atom_sites_solution_secondary   ?
_atom_sites_solution_hydrogens   mixed
_refine_ls_hydrogen_treatment    mixed
_refine_ls_extinction_method     none
_refine_ls_extinction_coef       .
_refine_ls_number_reflns         3713
_refine_ls_number_parameters     286
_refine_ls_number_restraints     5
_refine_ls_R_factor_all          0.0333
_refine_ls_R_factor_gt           0.0306
_refine_ls_wR_factor_ref         0.0824
_refine_ls_wR_factor_gt          0.0804
_refine_ls_goodness_of_fit_ref   1.036
_refine_ls_restrained_S_all      1.036
_refine_ls_shift/su_max          0.001
_refine_ls_shift/su_mean         0.000

loop_
_atom_site_label
_atom_site_type_symbol
_atom_site_fract_x
_atom_site_fract_y
_atom_site_fract_z
_atom_site_U_iso_or_equiv
_atom_site_adp_type
_atom_site_occupancy
_atom_site_site_symmetry_order
_atom_site_calc_flag
_atom_site_refinement_flags_posn
_atom_site_refinement_flags_adp
_atom_site_refinement_flags_occupancy
_atom_site_disorder_assembly
_atom_site_disorder_group
N1 N 0.18065(12) 0.55656(5) 0.58979(3) 0.0288(2) Uani 1 1 d . . . . .
C1 C 0.00691(15) 0.56541(6) 0.57023(3) 0.0320(2) Uani 1 1 d D . . . .
B1 B 0.33439(17) 0.62196(6) 0.59517(4) 0.0292(3) Uani 1 1 d . . . . .
O2 O 0.47495(11) 0.69897(4) 0.66311(2) 0.03549(19) Uani 1 1 d . . . . .
N2 N -0.04751(15) 0.63109(5) 0.55906(3) 0.0407(2) Uani 1 1 d D . . . .
H2N H -0.165(2) 0.6372(8) 0.5482(4) 0.061 Uiso 1 1 d D U . . .
H1N H 0.011(2) 0.6680(7) 0.5714(5) 0.061 Uiso 1 1 d D U . . .
C2 C -0.10934(17) 0.50568(6) 0.56073(4) 0.0392(3) Uani 1 1 d . . . . .
H2 H -0.228489 0.511608 0.546136 0.047 Uiso 1 1 calc R U . . .
B2 B 0.56600(18) 0.63633(6) 0.65148(4) 0.0298(3) Uani 1 1 d . . . . .
O3 O 0.22687(11) 0.68159(4) 0.61337(2) 0.03180(18) Uani 1 1 d . . . . .
C3 C -0.05112(18) 0.43951(6) 0.57245(4) 0.0412(3) Uani 1 1 d . . . . .
H3 H -0.128314 0.399118 0.565699 0.049 Uiso 1 1 calc R U . . .
B3 B 0.29793(18) 0.71784(6) 0.64560(4) 0.0314(3) Uani 1 1 d . . . . .
C4 C 0.12258(18) 0.43129(6) 0.59443(4) 0.0380(3) Uani 1 1 d . . . . .
H4 H 0.162825 0.385756 0.603794 0.046 Uiso 1 1 calc R U . . .
C5 C 0.23284(16) 0.49010(6) 0.60212(3) 0.0320(2) Uani 1 1 d . . . . .
H5 H 0.351908 0.484498 0.616786 0.038 Uiso 1 1 calc R U . . .
C6 C 0.41920(14) 0.64331(5) 0.55059(3) 0.0278(2) Uani 1 1 d . . . . .
C7 C 0.42354(16) 0.59798(6) 0.51703(3) 0.0324(2) Uani 1 1 d . . . . .
H7 H 0.366094 0.552087 0.519234 0.039 Uiso 1 1 calc R U . . .
C8 C 0.50959(16) 0.61804(6) 0.48043(4) 0.0366(3) Uani 1 1 d . . . . .
H8 H 0.509723 0.586035 0.458046 0.044 Uiso 1 1 calc R U . . .
C9 C 0.59493(16) 0.68439(6) 0.47648(3) 0.0363(3) Uani 1 1 d . . . . .
H9 H 0.653813 0.698106 0.451479 0.044 Uiso 1 1 calc R U . . .
C10 C 0.59394(15) 0.73067(6) 0.50924(3) 0.0336(2) Uani 1 1 d . . . . .
H10 H 0.652406 0.776359 0.506846 0.040 Uiso 1 1 calc R U . . .
C11 C 0.50735(15) 0.71014(6) 0.54555(3) 0.0306(2) Uani 1 1 d . . . . .
H11 H 0.507733 0.742444 0.567792 0.037 Uiso 1 1 calc R U . . .
C12 C 0.75684(15) 0.61312(6) 0.67428(3) 0.0297(2) Uani 1 1 d . . . . .
C13 C 0.83417(16) 0.54495(6) 0.66959(3) 0.0341(2) Uani 1 1 d . . . . .
H13 H 0.772045 0.512609 0.651496 0.041 Uiso 1 1 calc R U . . .
C14 C 0.99993(17) 0.52325(7) 0.69077(4) 0.0395(3) Uani 1 1 d . . . . .
H14 H 1.048491 0.476200 0.687592 0.047 Uiso 1 1 calc R U . . .
C15 C 1.09422(18) 0.57049(7) 0.71657(4) 0.0415(3) Uani 1 1 d . . . . .
H15 H 1.207805 0.555967 0.731106 0.050 Uiso 1 1 calc R U . . .
C16 C 1.02242(17) 0.63888(7) 0.72108(4) 0.0402(3) Uani 1 1 d . . . . .
H16 H 1.088009 0.671593 0.738415 0.048 Uiso 1 1 calc R U . . .
C17 C 0.85491(16) 0.65977(6) 0.70035(3) 0.0336(2) Uani 1 1 d . . . . .
H17 H 0.805989 0.706674 0.703945 0.040 Uiso 1 1 calc R U . . .
C18 C 0.18574(16) 0.78379(6) 0.66299(3) 0.0330(2) Uani 1 1 d . . . . .
C19 C 0.25433(19) 0.81983(6) 0.69727(4) 0.0398(3) Uani 1 1 d . . . . .
H19 H 0.372298 0.804561 0.709936 0.048 Uiso 1 1 calc R U . . .
C20 C 0.1535(2) 0.87750(7) 0.71320(4) 0.0459(3) Uani 1 1 d . . . . .
H20 H 0.201810 0.900987 0.736760 0.055 Uiso 1 1 calc R U . . .
C21 C -0.0166(2) 0.90084(7) 0.69492(4) 0.0464(3) Uani 1 1 d . . . . .
H21 H -0.084280 0.940941 0.705533 0.056 Uiso 1 1 calc R U . . .
C22 C -0.0887(2) 0.86570(7) 0.66104(4) 0.0448(3) Uani 1 1 d . . . . .
H22 H -0.206689 0.881350 0.648543 0.054 Uiso 1 1 calc R U . . .
C23 C 0.01142(17) 0.80768(6) 0.64539(4) 0.0374(3) Uani 1 1 d . . . . .
H23 H -0.039546 0.783691 0.622241 0.045 Uiso 1 1 calc R U . . .
O1 O 0.49225(10) 0.59627(4) 0.62099(2) 0.03098(18) Uani 1 1 d . . . . .

loop_
_atom_site_aniso_label
_atom_site_aniso_U_11
_atom_site_aniso_U_22
_atom_site_aniso_U_33
_atom_site_aniso_U_23
_atom_site_aniso_U_13
_atom_site_aniso_U_12
N1 0.0239(4) 0.0330(5) 0.0296(4) 0.0045(3) 0.0008(3) 0.0019(4)
C1 0.0237(5) 0.0368(6) 0.0354(6) 0.0044(4) 0.0003(4) 0.0018(4)
B1 0.0241(6) 0.0315(6) 0.0320(6) 0.0014(5) -0.0016(5) 0.0027(5)
O2 0.0301(4) 0.0363(4) 0.0401(4) -0.0032(3) -0.0039(3) 0.0025(3)
N2 0.0270(5) 0.0379(5) 0.0572(6) 0.0084(5) -0.0112(5) 0.0018(4)
C2 0.0277(6) 0.0441(6) 0.0459(6) 0.0009(5) -0.0044(5) -0.0020(5)
B2 0.0259(6) 0.0339(6) 0.0297(6) 0.0043(5) 0.0026(5) -0.0029(5)
O3 0.0267(4) 0.0349(4) 0.0338(4) 0.0006(3) 0.0002(3) 0.0050(3)
C3 0.0363(6) 0.0376(6) 0.0498(7) -0.0019(5) 0.0002(5) -0.0050(5)
B3 0.0283(6) 0.0331(6) 0.0327(6) 0.0049(5) 0.0034(5) -0.0020(5)
C4 0.0392(6) 0.0320(5) 0.0429(6) 0.0033(5) 0.0025(5) 0.0027(5)
C5 0.0301(5) 0.0341(6) 0.0318(5) 0.0042(4) 0.0006(4) 0.0050(4)
C6 0.0186(5) 0.0312(5) 0.0334(5) 0.0032(4) -0.0033(4) 0.0032(4)
C7 0.0269(5) 0.0323(5) 0.0378(6) -0.0002(4) 0.0006(4) -0.0021(4)
C8 0.0313(6) 0.0439(6) 0.0346(6) -0.0047(5) 0.0021(5) -0.0016(5)
C9 0.0271(5) 0.0473(6) 0.0347(6) 0.0059(5) 0.0029(4) -0.0011(5)
C10 0.0247(5) 0.0342(6) 0.0420(6) 0.0059(4) -0.0012(4) -0.0017(4)
C11 0.0234(5) 0.0326(5) 0.0358(6) 0.0004(4) -0.0033(4) 0.0019(4)
C12 0.0254(5) 0.0366(6) 0.0270(5) 0.0051(4) 0.0025(4) -0.0034(4)
C13 0.0308(6) 0.0402(6) 0.0313(5) 0.0006(4) -0.0010(4) 0.0001(5)
C14 0.0358(6) 0.0449(7) 0.0380(6) 0.0041(5) -0.0007(5) 0.0084(5)
C15 0.0291(6) 0.0563(7) 0.0392(6) 0.0104(5) -0.0066(5) -0.0002(5)
C16 0.0357(6) 0.0460(7) 0.0390(6) 0.0063(5) -0.0092(5) -0.0102(5)
C17 0.0322(6) 0.0350(6) 0.0334(5) 0.0053(4) -0.0006(5) -0.0051(5)
C18 0.0328(6) 0.0308(5) 0.0354(6) 0.0054(4) 0.0066(4) -0.0020(5)
C19 0.0402(6) 0.0366(6) 0.0426(6) 0.0005(5) 0.0011(5) 0.0001(5)
C20 0.0551(8) 0.0389(6) 0.0436(7) -0.0057(5) 0.0029(6) 0.0008(6)
C21 0.0559(8) 0.0359(6) 0.0474(7) -0.0003(5) 0.0117(6) 0.0097(6)
C22 0.0428(7) 0.0424(7) 0.0494(7) 0.0044(5) 0.0037(6) 0.0119(6)
C23 0.0376(6) 0.0363(6) 0.0382(6) 0.0022(5) 0.0036(5) 0.0032(5)
O1 0.0263(4) 0.0347(4) 0.0319(4) 0.0012(3) -0.0034(3) 0.0044(3)

_geom_special_details            
;
 All esds (except the esd in the dihedral angle between two l.s. planes)
 are estimated using the full covariance matrix.  The cell esds are taken
 into account individually in the estimation of esds in distances, angles
 and torsion angles; correlations between esds in cell parameters are only
 used when they are defined by crystal symmetry.  An approximate (isotropic)
 treatment of cell esds is used for estimating esds involving l.s. planes.
;

loop_
_geom_bond_atom_site_label_1
_geom_bond_atom_site_label_2
_geom_bond_distance
_geom_bond_site_symmetry_2
_geom_bond_publ_flag
N1 C1 1.3579(14) . ?
N1 C5 1.3605(13) . ?
N1 B1 1.6251(15) . ?
C1 N2 1.3401(15) . ?
C1 C2 1.4093(16) . ?
B1 O1 1.4531(13) . ?
B1 O3 1.4667(14) . ?
B1 C6 1.6251(15) . ?
O2 B3 1.3833(15) . ?
O2 B2 1.3848(14) . ?
C2 C3 1.3611(17) . ?
B2 O1 1.3504(14) . ?
B2 C12 1.5635(16) . ?
O3 B3 1.3492(15) . ?
C3 C4 1.3958(17) . ?
B3 C18 1.5646(16) . ?
C4 C5 1.3604(16) . ?
C6 C7 1.3938(15) . ?
C6 C11 1.4023(15) . ?
C7 C8 1.3903(16) . ?
C8 C9 1.3822(17) . ?
C9 C10 1.3840(16) . ?
C10 C11 1.3860(15) . ?
C12 C13 1.3940(16) . ?
C12 C17 1.3962(15) . ?
C13 C14 1.3886(16) . ?
C14 C15 1.3857(18) . ?
C15 C16 1.3834(18) . ?
C16 C17 1.3866(16) . ?
C18 C19 1.3952(16) . ?
C18 C23 1.3959(16) . ?
C19 C20 1.3861(17) . ?
C20 C21 1.378(2) . ?
C21 C22 1.3843(19) . ?
C22 C23 1.3856(17) . ?

loop_
_geom_angle_atom_site_label_1
_geom_angle_atom_site_label_2
_geom_angle_atom_site_label_3
_geom_angle
_geom_angle_site_symmetry_1
_geom_angle_site_symmetry_3
_geom_angle_publ_flag
C1 N1 C5 118.79(9) . . ?
C1 N1 B1 121.44(8) . . ?
C5 N1 B1 119.56(9) . . ?
N2 C1 N1 118.95(10) . . ?
N2 C1 C2 121.16(10) . . ?
N1 C1 C2 119.86(10) . . ?
O1 B1 O3 112.72(9) . . ?
O1 B1 C6 110.16(9) . . ?
O3 B1 C6 110.89(8) . . ?
O1 B1 N1 106.86(8) . . ?
O3 B1 N1 107.45(8) . . ?
C6 B1 N1 108.56(8) . . ?
B3 O2 B2 119.63(9) . . ?
C3 C2 C1 120.09(11) . . ?
O1 B2 O2 120.79(10) . . ?
O1 B2 C12 120.64(10) . . ?
O2 B2 C12 118.57(10) . . ?
B3 O3 B1 121.76(9) . . ?
C2 C3 C4 119.66(11) . . ?
O3 B3 O2 120.68(10) . . ?
O3 B3 C18 120.73(10) . . ?
O2 B3 C18 118.55(10) . . ?
C5 C4 C3 118.37(10) . . ?
C4 C5 N1 123.10(10) . . ?
C7 C6 C11 116.43(10) . . ?
C7 C6 B1 124.72(9) . . ?
C11 C6 B1 118.69(9) . . ?
C8 C7 C6 121.83(10) . . ?
C9 C8 C7 120.23(11) . . ?
C8 C9 C10 119.48(10) . . ?
C9 C10 C11 119.77(10) . . ?
C10 C11 C6 122.25(10) . . ?
C13 C12 C17 117.63(10) . . ?
C13 C12 B2 121.22(10) . . ?
C17 C12 B2 121.15(10) . . ?
C14 C13 C12 121.50(11) . . ?
C15 C14 C13 119.73(11) . . ?
C16 C15 C14 119.78(11) . . ?
C15 C16 C17 120.13(11) . . ?
C16 C17 C12 121.20(11) . . ?
C19 C18 C23 117.62(10) . . ?
C19 C18 B3 121.03(10) . . ?
C23 C18 B3 121.33(10) . . ?
C20 C19 C18 121.22(12) . . ?
C21 C20 C19 120.12(12) . . ?
C20 C21 C22 119.83(11) . . ?
C21 C22 C23 119.94(12) . . ?
C22 C23 C18 121.26(12) . . ?
B2 O1 B1 121.57(9) . . ?

loop_
_geom_torsion_atom_site_label_1
_geom_torsion_atom_site_label_2
_geom_torsion_atom_site_label_3
_geom_torsion_atom_site_label_4
_geom_torsion
_geom_torsion_site_symmetry_1
_geom_torsion_site_symmetry_2
_geom_torsion_site_symmetry_3
_geom_torsion_site_symmetry_4
_geom_torsion_publ_flag
C5 N1 C1 N2 178.15(10) . . . . ?
B1 N1 C1 N2 -7.25(15) . . . . ?
C5 N1 C1 C2 -4.13(15) . . . . ?
B1 N1 C1 C2 170.48(10) . . . . ?
C1 N1 B1 O1 173.92(9) . . . . ?
C5 N1 B1 O1 -11.51(12) . . . . ?
C1 N1 B1 O3 52.70(12) . . . . ?
C5 N1 B1 O3 -132.73(9) . . . . ?
C1 N1 B1 C6 -67.29(12) . . . . ?
C5 N1 B1 C6 107.28(10) . . . . ?
N2 C1 C2 C3 -179.92(12) . . . . ?
N1 C1 C2 C3 2.40(18) . . . . ?
B3 O2 B2 O1 5.29(15) . . . . ?
B3 O2 B2 C12 -175.01(9) . . . . ?
O1 B1 O3 B3 14.38(14) . . . . ?
C6 B1 O3 B3 -109.65(10) . . . . ?
N1 B1 O3 B3 131.85(9) . . . . ?
C1 C2 C3 C4 0.98(19) . . . . ?
B1 O3 B3 O2 -1.06(15) . . . . ?
B1 O3 B3 C18 176.72(9) . . . . ?
B2 O2 B3 O3 -9.54(15) . . . . ?
B2 O2 B3 C18 172.63(9) . . . . ?
C2 C3 C4 C5 -2.53(18) . . . . ?
C3 C4 C5 N1 0.76(17) . . . . ?
C1 N1 C5 C4 2.59(16) . . . . ?
B1 N1 C5 C4 -172.12(10) . . . . ?
O1 B1 C6 C7 93.46(12) . . . . ?
O3 B1 C6 C7 -141.05(10) . . . . ?
N1 B1 C6 C7 -23.22(13) . . . . ?
O1 B1 C6 C11 -81.87(11) . . . . ?
O3 B1 C6 C11 43.62(13) . . . . ?
N1 B1 C6 C11 161.44(8) . . . . ?
C11 C6 C7 C8 -0.37(15) . . . . ?
B1 C6 C7 C8 -175.80(10) . . . . ?
C6 C7 C8 C9 0.28(17) . . . . ?
C7 C8 C9 C10 -0.04(17) . . . . ?
C8 C9 C10 C11 -0.10(16) . . . . ?
C9 C10 C11 C6 0.00(16) . . . . ?
C7 C6 C11 C10 0.23(15) . . . . ?
B1 C6 C11 C10 175.95(9) . . . . ?
O1 B2 C12 C13 -12.67(15) . . . . ?
O2 B2 C12 C13 167.63(10) . . . . ?
O1 B2 C12 C17 167.90(10) . . . . ?
O2 B2 C12 C17 -11.80(15) . . . . ?
C17 C12 C13 C14 1.59(16) . . . . ?
B2 C12 C13 C14 -177.86(10) . . . . ?
C12 C13 C14 C15 -1.42(17) . . . . ?
C13 C14 C15 C16 0.09(18) . . . . ?
C14 C15 C16 C17 0.99(18) . . . . ?
C15 C16 C17 C12 -0.79(17) . . . . ?
C13 C12 C17 C16 -0.48(16) . . . . ?
B2 C12 C17 C16 178.97(10) . . . . ?
O3 B3 C18 C19 177.47(10) . . . . ?
O2 B3 C18 C19 -4.70(16) . . . . ?
O3 B3 C18 C23 -1.04(16) . . . . ?
O2 B3 C18 C23 176.80(10) . . . . ?
C23 C18 C19 C20 -0.29(17) . . . . ?
B3 C18 C19 C20 -178.85(11) . . . . ?
C18 C19 C20 C21 -0.75(19) . . . . ?
C19 C20 C21 C22 1.22(19) . . . . ?
C20 C21 C22 C23 -0.66(19) . . . . ?
C21 C22 C23 C18 -0.40(19) . . . . ?
C19 C18 C23 C22 0.86(17) . . . . ?
B3 C18 C23 C22 179.42(11) . . . . ?
O2 B2 O1 B1 9.61(15) . . . . ?
C12 B2 O1 B1 -170.08(9) . . . . ?
O3 B1 O1 B2 -18.62(14) . . . . ?
C6 B1 O1 B2 105.82(11) . . . . ?
N1 B1 O1 B2 -136.44(9) . . . . ?

_refine_diff_density_max         0.165
_refine_diff_density_min         -0.180
_refine_diff_density_rms         0.033

_shelx_res_file                  
;
TITL faces-xstr1656_filtered_a.res in Pbca
    faces-xstr1656_filtered.res
    created by SHELXL-2019/3 at 13:50:24 on 16-Oct-2024
REM Old TITL faces-xstr1656_filtered in Pbca
REM SHELXT solution in Pbca: R1 0.115, Rweak 0.004, Alpha 0.013
REM <I/s> 0.548 for 614 systematic absences, Orientation as input
REM Formula found by SHELXT: C25 B N2 O3
CELL 1.54184 6.818557 18.795234 32.855321 90 90 90
ZERR 8 0.000041 0.000105 0.000185 0 0 0
LATT 1
SYMM 0.5-X,-Y,0.5+Z
SYMM -X,0.5+Y,0.5-Z
SYMM 0.5+X,0.5-Y,-Z
SFAC C H B N O
UNIT 184 168 24 16 24
DFIX 0.89 N2 H1N
DFIX 0.89 N2 H2N
DANG 1.5 H1N H2N! 1,3 dist H..H
DANG 2 C1 H1N C1 H2N!
L.S. 14 0 0
SHEL 100 0.84
PLAN  21
SIZE 0.04 0.12 0.23
TEMP -123
CONF
BOND
list 4
fmap 2 53
MORE -1
ACTA
REM <olex2.extras>
REM <HklSrc "%./faces-xstr1656_filtered.hkl">
REM </olex2.extras>
WGHT    0.044300    0.977300
FVAR       0.35543
N1    4    0.180647    0.556561    0.589791    11.00000    0.02388    0.03295 =
         0.02964    0.00452    0.00081    0.00194
C1    1    0.006907    0.565413    0.570232    11.00000    0.02370    0.03680 =
         0.03544    0.00440    0.00034    0.00183
B1    3    0.334389    0.621958    0.595173    11.00000    0.02408    0.03154 =
         0.03197    0.00141   -0.00158    0.00269
O2    5    0.474945    0.698974    0.663109    11.00000    0.03007    0.03632 =
         0.04007   -0.00317   -0.00390    0.00247
N2    4   -0.047511    0.631086    0.559062    11.00000    0.02705    0.03790 =
         0.05717    0.00843   -0.01115    0.00178
REM R-NH2 (non planar) FIX
H2N   2   -0.165403    0.637160    0.548194    11.00000   -1.50000
H1N   2    0.010972    0.668032    0.571377    11.00000   -1.50000
C2    1   -0.109339    0.505680    0.560734    11.00000    0.02770    0.04412 =
         0.04588    0.00093   -0.00439   -0.00200
AFIX  43
H2    2   -0.228489    0.511608    0.546136    11.00000   -1.20000
AFIX   0
B2    3    0.566000    0.636333    0.651482    11.00000    0.02586    0.03386 =
         0.02967    0.00428    0.00260   -0.00287
O3    5    0.226872    0.681592    0.613370    11.00000    0.02667    0.03489 =
         0.03384    0.00061    0.00016    0.00502
C3    1   -0.051120    0.439507    0.572449    11.00000    0.03627    0.03758 =
         0.04983   -0.00192    0.00018   -0.00498
AFIX  43
H3    2   -0.128314    0.399118    0.565699    11.00000   -1.20000
AFIX   0
B3    3    0.297935    0.717844    0.645598    11.00000    0.02829    0.03307 =
         0.03272    0.00487    0.00342   -0.00199
C4    1    0.122583    0.431295    0.594431    11.00000    0.03919    0.03199 =
         0.04293    0.00330    0.00254    0.00273
AFIX  43
H4    2    0.162825    0.385756    0.603794    11.00000   -1.20000
AFIX   0
C5    1    0.232840    0.490102    0.602118    11.00000    0.03013    0.03414 =
         0.03183    0.00417    0.00062    0.00499
AFIX  43
H5    2    0.351908    0.484498    0.616786    11.00000   -1.20000
AFIX   0
C6    1    0.419201    0.643311    0.550591    11.00000    0.01860    0.03122 =
         0.03345    0.00320   -0.00333    0.00323
C7    1    0.423536    0.597975    0.517033    11.00000    0.02692    0.03235 =
         0.03781   -0.00019    0.00064   -0.00212
AFIX  43
H7    2    0.366094    0.552087    0.519234    11.00000   -1.20000
AFIX   0
C8    1    0.509585    0.618038    0.480426    11.00000    0.03127    0.04389 =
         0.03463   -0.00474    0.00207   -0.00156
AFIX  43
H8    2    0.509723    0.586035    0.458046    11.00000   -1.20000
AFIX   0
C9    1    0.594933    0.684385    0.476482    11.00000    0.02707    0.04729 =
         0.03468    0.00591    0.00295   -0.00110
AFIX  43
H9    2    0.653813    0.698106    0.451479    11.00000   -1.20000
AFIX   0
C10   1    0.593940    0.730671    0.509241    11.00000    0.02465    0.03425 =
         0.04201    0.00591   -0.00116   -0.00171
AFIX  43
H10   2    0.652406    0.776359    0.506846    11.00000   -1.20000
AFIX   0
C11   1    0.507351    0.710139    0.545554    11.00000    0.02344    0.03257 =
         0.03583    0.00038   -0.00333    0.00194
AFIX  43
H11   2    0.507733    0.742444    0.567792    11.00000   -1.20000
AFIX   0
C12   1    0.756836    0.613121    0.674280    11.00000    0.02539    0.03664 =
         0.02699    0.00507    0.00250   -0.00340
C13   1    0.834168    0.544952    0.669593    11.00000    0.03081    0.04020 =
         0.03135    0.00057   -0.00099    0.00006
AFIX  43
H13   2    0.772045    0.512609    0.651496    11.00000   -1.20000
AFIX   0
C14   1    0.999930    0.523247    0.690773    11.00000    0.03576    0.04486 =
         0.03796    0.00407   -0.00068    0.00838
AFIX  43
H14   2    1.048491    0.476200    0.687592    11.00000   -1.20000
AFIX   0
C15   1    1.094222    0.570491    0.716567    11.00000    0.02910    0.05631 =
         0.03921    0.01042   -0.00663   -0.00016
AFIX  43
H15   2    1.207805    0.555967    0.731106    11.00000   -1.20000
AFIX   0
C16   1    1.022421    0.638878    0.721079    11.00000    0.03569    0.04596 =
         0.03896    0.00626   -0.00924   -0.01015
AFIX  43
H16   2    1.088009    0.671593    0.738415    11.00000   -1.20000
AFIX   0
C17   1    0.854913    0.659768    0.700347    11.00000    0.03220    0.03503 =
         0.03344    0.00529   -0.00064   -0.00509
AFIX  43
H17   2    0.805989    0.706674    0.703945    11.00000   -1.20000
AFIX   0
C18   1    0.185742    0.783791    0.662986    11.00000    0.03278    0.03075 =
         0.03539    0.00536    0.00665   -0.00199
C19   1    0.254330    0.819830    0.697272    11.00000    0.04019    0.03659 =
         0.04260    0.00048    0.00106    0.00011
AFIX  43
H19   2    0.372298    0.804561    0.709936    11.00000   -1.20000
AFIX   0
C20   1    0.153520    0.877504    0.713199    11.00000    0.05511    0.03895 =
         0.04364   -0.00568    0.00290    0.00078
AFIX  43
H20   2    0.201810    0.900987    0.736760    11.00000   -1.20000
AFIX   0
C21   1   -0.016624    0.900841    0.694917    11.00000    0.05587    0.03589 =
         0.04736   -0.00028    0.01172    0.00972
AFIX  43
H21   2   -0.084280    0.940941    0.705533    11.00000   -1.20000
AFIX   0
C22   1   -0.088698    0.865699    0.661044    11.00000    0.04276    0.04239 =
         0.04938    0.00439    0.00374    0.01185
AFIX  43
H22   2   -0.206689    0.881350    0.648543    11.00000   -1.20000
AFIX   0
C23   1    0.011420    0.807676    0.645391    11.00000    0.03764    0.03634 =
         0.03815    0.00221    0.00360    0.00321
AFIX  43
H23   2   -0.039546    0.783691    0.622241    11.00000   -1.20000
AFIX   0
O1    5    0.492253    0.596266    0.620991    11.00000    0.02632    0.03471 =
         0.03191    0.00121   -0.00341    0.00440
HKLF 4


REM  faces-xstr1656_filtered_a.res in Pbca
REM wR2 = 0.0824, GooF = S = 1.036, Restrained GooF = 1.036 for all data
REM R1 = 0.0306 for 3408 Fo > 4sig(Fo) and 0.0333 for all 3713 data
REM 286 parameters refined using 5 restraints

END

WGHT      0.0443      0.9773

REM Highest difference peak  0.165,  deepest hole -0.180,  1-sigma level  0.033
Q1    1   0.3814  0.6339  0.5734  11.00000  0.05    0.17
Q2    1   0.6717  0.6261  0.6624  11.00000  0.05    0.14
Q3    1   0.2206  0.7463  0.6599  11.00000  0.05    0.13
Q4    1   0.8091  0.6378  0.6826  11.00000  0.05    0.10
Q5    1   0.1876  0.7833  0.6784  11.00000  0.05    0.09
Q6    1   0.7573  0.5829  0.6806  11.00000  0.05    0.09
Q7    1  -0.0794  0.8619  0.6828  11.00000  0.05    0.08
Q8    1   0.2439  0.5866  0.5968  11.00000  0.05    0.08
Q9    1   1.0151  0.6786  0.7635  11.00000  0.05    0.08
Q10   1   0.3853  0.5054  0.6202  11.00000  0.05    0.08
Q11   1   0.4175  0.6803  0.5403  11.00000  0.05    0.08
Q12   1   0.6451  0.6966  0.4991  11.00000  0.05    0.08
Q13   1   0.4568  0.6173  0.5418  11.00000  0.05    0.07
Q14   1  -0.0777  0.5357  0.5784  11.00000  0.05    0.07
Q15   1   0.2869  0.7177  0.6145  11.00000  0.05    0.07
Q16   1   0.8888  0.6397  0.7228  11.00000  0.05    0.07
Q17   1  -0.1840  0.3967  0.5799  11.00000  0.05    0.07
Q18   1   0.7657  0.6232  0.6942  11.00000  0.05    0.07
Q19   1  -0.0395  0.6218  0.5147  11.00000  0.05    0.07
Q20   1   0.5481  0.5558  0.4559  11.00000  0.05    0.07
Q21   1   0.1659  0.8327  0.7228  11.00000  0.05    0.07
;
_shelx_res_checksum              3588
